# Supplementary material for: Effective Targeting of Melanoma Cells by Combination of Mcl-1 and Bcl-2/Bcl-xL/Bcl-w Inhibitors
Source: Int J Mol Sci. 2024 Mar 19;25(6):3453. doi: 10.3390/ijms25063453 (PMC10970841; doi:10.3390/ijms25063453)
Supplement: Supplementary file 1 [file ijms-25-03453-s001.zip]

Archive with 6 entries (6 files):
- ABTs .enl
- All WB quantifications - 02.xlsx
- ijms-2874274-supplementary figures and tables.pdf
- MM Combi BH3 - WB quantified 8h.pptx
- pdb.eni
- sdb.eni
