# Supplementary material for: Effective Targeting of Melanoma Cells by Combination of Mcl-1 and Bcl-2/Bcl-xL/Bcl-w Inhibitors
Source: Int J Mol Sci. 2024 Mar 19;25(6):3453. doi: 10.3390/ijms25063453 (PMC10970841; doi:10.3390/ijms25063453)
Supplement: Supplementary file 1 [file ijms-25-03453-s001.zip › All WB quantifications - 02.xlsx]

## Sheet: Sheet1
Suppl. Table 1A - All Western blots (8 h) - Quantification - Primary data
		GAPDH	Mcl-1	XIAP	Csp-3	Csp-8	Csp-8	Csp-9	Csp-9	Bcl-2	Bcl-W	Bcl-XL	PARP	H2AX
	kDa	37	41	53	16	57	43/41	47	35	26	18	30	79	15
Mel-HO - Series 3	Ctr	13.071	22.382	9.154	0.457	16.309	5.182	13.043	7.347	11.348	9.775	12.347	1.158	0.868
	S63	12.458	27.665	12.942	0.223	14.643	6.257	13.119	7.058	15.08	10.226	11.092	1.758	3.88
	ABT-199	13.236	13.149	16.459	0.658	15.233	6.95	14.053	6.505	16.825	14.562	12.327	3.374	2.141
	ABT-199/S63	12.465	9.017	13.958	24.398	11.254	22.386	11.873	22.486	17.082	16.575	14.458	25.851	26.888
	ABT-263	13.333	9.862	13.184	0.45	14.006	6.297	14.598	5.42	12.773	16.711	14.654	3.692	4.453
	ABT-263/S63	12.939	1.071	1.406	30.478	4.757	20.994	4.666	18.83	19.78	17.948	11.525	29.08	27.768
	ABT-737	16.587	4.009	9.978	0.613	14.606	9.415	16.782	3.854	13.973	16.359	17.849	3.907	6.201
	ABT-737/S63	16.505	0.879	1.472	42.353	3.343	16.364	4.64	8.934	15.561	16.474	11.822	29.254	25.731
Mel-HO - Series 4	Ctr	14.133	21.129	10.114	1.827	15.61	6.683	18.124	8.96	12.362	14.539	13.175	2.56	0.305
	S63	14.356	34.074	11.04	3.78	17.913	6.992	18.327	6.73	13.387	17.087	12.168	4.49	1.906
	ABT-199	14.036	12.779	11.281	5.353	16.245	4.822	13.895	11.23	14.605	17.145	12.26	8.505	0.898
	ABT-199/S63	13.413	3.033	6.894	21.305	12.142	30.066	8.429	32.62	16.173	18.922	13.447	23.169	25.575
	ABT-263	13.368	2.941	9.881	6.188	16.536	3.965	12.271	12.51	13.298	12.802	14.988	9.541	3.209
	ABT-263/S63	12.669	0.792	1.422	21.884	1.862	22.642	3.498	20.91	17.735	12.071	12.811	20.76	28.873
	ABT-737	17.608	8.051	14.403	5.033	17.016	4.754	11.596	7.86	14.982	14.444	15.509	9.24	3.512
	ABT-737/S63	15.065	0.894	2.966	19.816	1.137	17.863	2.772	16.2	16.645	11.115	10.788	17.648	25.885
		GAPDH	Mcl-1	XIAP	Csp-3	Csp-8	Csp-8	Csp-9	Csp-9	Bcl-2	Bcl-W	Bcl-XL	PARP	H2AX
	kDa	37	41	53	16	57	43/41	47	35	26	18	30	79	15
SK-Mel-23 - Series 3	Ctr	12.51	11.786	13.365	0.148	11.6	8.666	16.091	8.164	10.299	7.535	6.124	4.797	1.285
	S63	13.551	19.361	12.052	0.6	13.975	4.36	14.668	6.136	10.067	9.99	6.744	1.82	1.765
	ABT-199	13.429	14.208	8.659	0.189	16.791	3.485	16.044	6.069	13.236	12.742	7.951	1.821	0.53
	ABT-199/S63	13.735	6.569	7.243	37.828	10.87	36.838	10.766	39.637	12.344	14.512	8.623	24.933	34.686
	ABT-263	13.581	9.657	7.764	1.184	19.144	5.482	14.482	2.813	12.533	13.129	11.186	2.554	4.045
	ABT-263/S63	13.88	1.631	2.475	53	3.162	31.8	4.477	24.344	15.866	15.085	10.616	29.362	38.003
	ABT-737	14.089	9.622	11.793	1.089	17.491	5.259	16.574	8.284	13.776	13.136	8.416	4.183	8.006
	ABT-737/S63	16.275	1.356	2.474	52.462	2.191	18.432	3.458	14.98	13.055	11.929	7.581	18.713	37.381
SK-Mel-23 - Series 4	Ctr	10.075	12.51	10.309	0.574	15.98	1.94	17.255	3.399	8.413	8.46	7.622	2.921	0.302
	S63	11.514	18.005	10.837	1.235	16.498	3.301	15.954	5.627	11.076	8.583	6.109	5.88	1.883
	ABT-199	13.1	9.578	12.749	0.429	16.217	1.967	13.735	4.119	13.314	8.51	6.972	5.601	0.653
	ABT-199/S63	13.363	4.324	10.263	38.097	9.839	42.956	10.109	34.992	14.67	10.095	7.402	26.411	41.695
	ABT-263	11.741	7.376	14.474	1.752	16.392	3.147	16.848	10.137	14.307	11.48	6.737	2.713	3.211
	ABT-263/S63	12.699	1.121	3.023	49.233	1.882	32.78	3.605	20.477	15.277	10.506	6.498	26.86	43.397
	ABT-737	13.521	8.702	14.276	2.904	18.432	4.294	16.053	8.833	12.704	10.358	9.388	2.802	6.929
	ABT-737/S63	13.698	0.259	2.255	45.499	1.23	21.299	4.131	16.171	12.998	6.522	9.816	21.638	36.904
Suppl. Table 1B - All Western blots (8 h) - Quantification - Normalized by GAPDH
		GAPDH	Mcl-1	XIAP	Csp-3	Csp-8	Csp-8	Csp-9	Csp-9	Bcl-2	Bcl-W	Bcl-XL	PARP	H2AX
	kDa	37	41	53	16	57	43/41	47	35	26	18	30	79	15
Mel-HO - Series 3	Ctr	100	171.234	70.0329	3.49629	124.772	39.645	99.7858	56.2084	86.8181	74.7839	94.461	8.85931	6.64065
	S63	100	222.066	103.885	1.79001	117.539	50.2248	105.306	56.6544	121.047	82.0838	89.0352	14.1114	31.1446
	ABT-199	100	99.3427	124.35	4.97129	115.088	52.5083	106.173	49.1463	127.115	110.018	93.1324	25.4911	16.1756
	ABT-199/S63	100	72.3385	111.978	195.732	90.2848	179.591	95.2507	180.393	137.04	132.972	115.989	207.389	215.708
	ABT-263	100	73.9668	98.8825	3.37508	105.048	47.2287	109.488	40.651	95.7999	125.336	109.908	27.6907	33.3983
	ABT-263/S63	100	8.2773	10.8664	235.551	36.7648	162.254	36.0615	145.529	152.871	138.712	89.0718	224.747	214.607
	ABT-737	100	24.1695	60.1555	3.69567	88.0569	56.7613	101.176	23.2351	84.2407	98.6254	107.608	23.5546	37.3847
	ABT-737/S63	100	5.32566	8.91851	256.607	20.2545	99.1457	28.1127	54.1291	94.2805	99.8122	71.6268	177.243	155.898
Mel-HO - Series 4	Ctr	100	149.501	71.563	12.9272	110.451	47.2865	128.239	63.3977	87.469	102.873	93.2215	18.1136	2.15807
	S63	100	237.35	76.9016	26.3305	124.777	48.7044	127.661	46.8794	93.2502	119.023	84.759	31.2761	13.2767
	ABT-199	100	91.0445	80.3719	38.1376	115.738	34.3545	98.9954	80.0085	104.054	122.15	87.3468	60.5942	6.39783
	ABT-199/S63	100	22.6124	51.3979	158.838	90.5241	224.156	62.842	243.197	120.577	141.072	100.253	172.735	190.673
	ABT-263	100	22.0003	73.9153	46.2896	123.698	29.6604	91.7938	93.5817	99.4764	95.766	112.118	71.3719	24.0051
	ABT-263/S63	100	6.25148	11.2242	172.737	14.6973	178.72	27.6107	165.049	139.987	95.2798	101.121	163.865	227.903
	ABT-737	100	45.7235	81.798	28.5836	96.6379	26.9991	65.8564	44.6388	85.0863	82.0309	88.0793	52.4761	19.9455
	ABT-737/S63	100	5.93428	19.688	131.537	7.5473	118.573	18.4003	107.534	110.488	73.7803	71.6097	117.146	171.822
		GAPDH	Mcl-1	XIAP	Csp-3	Csp-8	Csp-8	Csp-9	Csp-9	Bcl-2	Bcl-W	Bcl-XL	PARP	H2AX
	kDa	37	41	53	16	57	43/41	47	35	26	18	30	79	15
SK-Mel-23 - Series 3	Ctr	100	94.2126	106.835	1.18305	92.7258	69.2726	128.625	65.2598	82.3261	60.2318	48.9528	38.3453	10.2718
	S63	100	142.875	88.9381	4.42772	103.129	32.1747	108.243	45.2808	74.2897	73.7215	49.7675	13.4307	13.0249
	ABT-199	100	105.801	64.4799	1.4074	125.035	25.9513	119.473	45.1932	98.5628	94.8842	59.2077	13.5602	3.94668
	ABT-199/S63	100	47.8267	52.7339	275.413	79.1409	268.205	78.3837	288.584	89.8726	105.657	62.7812	181.529	252.537
	ABT-263	100	71.1067	57.1681	8.71806	140.962	40.3652	106.634	20.7128	92.2833	96.6718	82.3651	18.8057	29.7843
	ABT-263/S63	100	11.7507	17.8314	381.844	22.781	229.107	32.255	175.389	114.308	108.682	76.4841	211.542	273.797
	ABT-737	100	68.2944	83.7036	7.72943	124.146	37.327	117.638	58.7976	97.7784	93.2359	59.7345	29.6898	56.8245
	ABT-737/S63	100	8.3318	15.2012	322.347	13.4624	113.253	21.2473	92.043	80.2151	73.2965	46.5806	114.98	229.684
SK-Mel-23 - Series 4	Ctr	100	124.169	102.323	5.69727	158.61	19.2556	171.266	33.737	83.5037	83.9702	75.6526	28.9926	2.99752
	S63	100	156.375	94.1202	10.7261	143.286	28.6694	138.562	48.8709	96.1959	74.544	53.0571	51.0683	16.354
	ABT-199	100	73.1145	97.3206	3.27481	123.794	15.0153	104.847	31.4427	101.634	64.9618	53.2214	42.7557	4.98473
	ABT-199/S63	100	32.358	76.8016	285.093	73.6287	321.455	75.6492	261.857	109.781	75.5444	55.3918	197.643	312.018
	ABT-263	100	62.8226	123.277	14.9221	139.613	26.8035	143.497	86.3385	121.855	97.777	57.3801	23.1071	27.3486
	ABT-263/S63	100	8.82747	23.805	387.692	14.8201	258.131	28.3881	161.249	120.301	82.7309	51.1694	211.513	341.736
	ABT-737	100	64.3591	105.584	21.4777	136.321	31.758	118.726	65.328	93.9575	76.6068	69.4327	20.7233	51.2462
	ABT-737/S63	100	1.89079	16.4623	332.158	8.97941	155.49	30.1577	118.054	94.8898	47.6128	71.6601	157.965	269.412
Suppl. Table 1C - All Western blots (8 h) - Quantification - Normalized by GAPDH and Control
		GAPDH	Mcl-1	XIAP	Csp-3	Csp-8	Csp-8	Csp-9	Csp-9	Bcl-2	Bcl-W	Bcl-XL	PARP	H2AX
	kDa	37	41	53	16	57	43/41	47	35	26	18	30	79	15
Mel-HO - Series 3	Ctr	100	100	100	1	100	1	100	1	100	100	100	1	1
	S63	100	129.686	148.338	0.511975	94.2027	1.26686	105.532	1.00793	139.426	109.761	94.256	1.59284	4.69
	ABT-199	100	58.0157	177.56	1.42188	92.2381	1.32446	106.4	0.874358	146.416	147.115	98.5934	2.87732	2.43584
	ABT-199/S63	100	42.2454	159.893	55.9828	72.3596	4.52997	95.4552	3.20936	157.847	177.809	122.79	23.4091	32.4829
	ABT-263	100	43.1963	141.194	0.965333	84.1914	1.19129	109.723	0.72322	110.345	167.597	116.352	3.1256	5.02937
	ABT-263/S63	100	4.83391	15.5161	67.3718	29.4655	4.09266	36.1389	2.5891	176.082	185.484	94.2948	25.3685	32.3171
	ABT-737	100	14.1149	85.8961	1.05702	70.574	1.43174	101.393	0.413374	97.0312	131.881	113.918	2.65874	5.62967
	ABT-737/S63	100	3.11016	12.7347	73.3941	16.2331	2.50084	28.173	0.963006	108.595	133.468	75.8268	20.0064	23.4763
Mel-HO - Series 4	Ctr	100	100	100	1	100	1	100	1	100	100	100	1	1
	S63	100	158.761	107.46	2.03683	112.971	1.02998	99.5493	0.739449	106.609	115.7	90.9221	1.72666	6.15211
	ABT-199	100	60.8988	112.309	2.95019	104.787	0.726519	77.1961	1.26201	118.961	118.739	93.6981	3.34523	2.96461
	ABT-199/S63	100	15.1252	71.8219	12.2872	81.9588	4.74037	49.0039	3.83605	137.851	137.133	107.543	9.53621	88.3536
	ABT-263	100	14.7158	103.287	3.5808	111.994	0.627249	71.5804	1.4761	113.728	93.0918	120.271	3.94023	11.1234
	ABT-263/S63	100	4.18156	15.6844	13.3623	13.3067	3.77951	21.5307	2.60338	160.042	92.6191	108.474	9.04648	105.605
	ABT-737	100	30.5841	114.302	2.21112	87.4941	0.570968	51.3545	0.704107	97.2759	79.7402	94.4838	2.89705	9.24228
	ABT-737/S63	100	3.96939	27.5114	10.1752	6.83318	2.50754	14.3484	1.69618	126.317	71.72	76.8167	6.46727	79.6184
		GAPDH	Mcl-1	XIAP	Csp-3	Csp-8	Csp-8	Csp-9	Csp-9	Bcl-2	Bcl-W	Bcl-XL	PARP	H2AX
	kDa	37	41	53	16	57	43/41	47	35	26	18	30	79	15
SK-Mel-23 - Series 3	Ctr	100	100	100	1	100	1	100	1	100	100	100	1	1
	S63	100	151.652	83.2484	3.74262	111.219	0.464466	84.1538	0.693854	90.2383	122.396	101.664	0.350258	1.26802
	ABT-199	100	112.3	60.3549	1.18963	134.844	0.374626	92.8845	0.692513	119.722	157.532	120.948	0.353634	0.384226
	ABT-199/S63	100	50.7647	49.3603	232.799	85.3493	3.87174	60.9397	4.42208	109.167	175.417	128.248	4.73406	24.5855
	ABT-263	100	75.4747	53.5109	7.36912	152.02	0.582701	82.9032	0.317389	112.095	160.5	168.254	0.49043	2.89962
	ABT-263/S63	100	12.4726	16.6907	322.762	24.5681	3.30732	25.0768	2.68755	138.848	180.439	156.24	5.51676	26.6552
	ABT-737	100	72.4897	78.3488	6.53346	133.886	0.538842	91.4579	0.900978	118.77	154.795	122.025	0.774275	5.53209
	ABT-737/S63	100	8.84361	14.2288	272.47	14.5185	1.6349	16.5188	1.41041	97.4357	121.691	95.1541	2.99854	22.3606
SK-Mel-23 - Series 4	Ctr	100	100	100	1	100	1	100	1	100	100	100	1	1
	S63	100	125.937	91.9838	1.88267	90.3386	1.48889	80.9046	1.44859	115.2	88.7744	70.1326	1.76143	5.45585
	ABT-199	100	58.8832	95.1116	0.574803	78.049	0.779788	61.2192	0.931997	121.711	77.3629	70.3497	1.47471	1.66295
	ABT-199/S63	100	26.0597	75.0583	50.0403	46.4211	16.6941	44.1707	7.76173	131.468	89.9657	73.2186	6.81702	104.092
	ABT-263	100	50.5945	120.479	2.61916	88.0228	1.39199	83.7864	2.55916	145.928	116.442	75.8469	0.797	9.12375
	ABT-263/S63	100	7.10925	23.2647	68.0487	9.34369	13.4055	16.5755	4.77959	144.066	98.5241	67.6373	7.29541	114.006
	ABT-737	100	51.832	103.187	3.76982	85.9472	1.64929	69.323	1.93639	112.519	91.2309	91.7784	0.714781	17.0962
	ABT-737/S63	100	1.52276	16.0886	58.3012	5.6613	8.07505	17.6087	3.49924	113.635	56.702	94.7226	5.44846	89.8782
Suppl. Table 1D - All Western blots (8 h) - Quantification - Median values
		GAPDH	Mcl-1	XIAP	Csp-3	Csp-8	Csp-8	Csp-9	Csp-9	Bcl-2	Bcl-W	Bcl-XL	PARP	H2AX
	kDa	37	41	53	16	57	43/41	47	35	26	18	30	79	15
Mel-HO - Series 3/4	Ctr	100	100	100	1	100	1	100	1	100	100	100	1	1
	S63	100	144.224	127.899	1.2744	103.587	1.14842	102.541	0.873691	123.017	112.731	92.589	1.65975	5.42105
	ABT-199	100	59.4573	144.935	2.18603	98.5126	1.02549	91.7983	1.06818	132.688	132.927	96.1458	3.11127	2.70023
	ABT-199/S63	100	28.6853	115.857	34.135	77.1592	4.63517	72.2295	3.52271	147.849	157.471	115.167	16.4727	60.4183
	ABT-263	100	28.9561	122.241	2.27307	98.0928	0.909269	90.6516	1.09966	112.036	130.344	118.312	3.53292	8.07639
	ABT-263/S63	100	4.50774	15.6003	40.3671	21.3861	3.93609	28.8348	2.59624	168.062	139.052	101.384	17.2075	68.961
	ABT-737	100	22.3495	100.099	1.63407	79.0341	1.00135	76.3737	0.55874	97.1536	105.81	104.201	2.7779	7.43597
	ABT-737/S63	100	3.53978	20.1231	41.7847	11.5332	2.50419	21.2607	1.32959	117.456	102.594	76.3217	13.2369	51.5474
		GAPDH	Mcl-1	XIAP	Csp-3	Csp-8	Csp-8	Csp-9	Csp-9	Bcl-2	Bcl-W	Bcl-XL	PARP	H2AX
	kDa	37	41	53	16	57	43/41	47	35	26	18	30	79	15
SK-Mel-23 - Series 3/4	Ctr	100	100	100	1	100	1	100	1	100	100	100	1	1
	S63	100	138.795	87.6161	2.81264	100.779	0.976678	82.5292	1.07122	102.719	105.585	85.8984	1.05584	3.36194
	ABT-199	100	85.5916	77.7332	0.882219	106.447	0.577207	77.0518	0.812255	120.717	117.447	95.6491	0.914174	1.02359
	ABT-199/S63	100	38.4122	62.2093	141.419	65.8852	10.2829	52.5552	6.09191	120.317	132.692	100.733	5.77554	64.3389
	ABT-263	100	63.0346	86.995	4.99414	120.021	0.987344	83.3448	1.43828	129.011	138.471	122.05	0.643715	6.01168
	ABT-263/S63	100	9.7909	19.9777	195.405	16.9559	8.35641	20.8261	3.73357	141.457	139.481	111.939	6.40609	70.3307
	ABT-737	100	62.1608	90.7681	5.15164	109.916	1.09407	80.3905	1.41869	115.644	123.013	106.902	0.744528	11.3142
	ABT-737/S63	100	5.18318	15.1587	165.386	10.0899	4.85497	17.0638	2.45482	105.536	89.1963	94.9384	4.2235	56.1194
			8.96
			6.73
			11.23
			32.62
			12.51
			20.91
			7.86
			16.2
